# Supplementary material for: With a Little Help from My Cell Wall: Structural Modifications in Pectin May Play a Role to Overcome Both Dehydration Stress and Fungal Pathogens
Source: Plants (Basel). 2022 Jan 30;11(3):385. doi: 10.3390/plants11030385 (PMC8838300; doi:10.3390/plants11030385)
Supplement: Supplementary file 1 [file plants-11-00385-s001.zip]

Archive with 1 entries (1 files):
- plants-1530735-supplementary.pdf
